# Supplementary material for: Targeting TWIST1 through loss of function inhibits tumorigenicity of human glioblastoma
Source: Mol Oncol. 2018 May 29;12(7):1188–202. doi: 10.1002/1878-0261.12320 (PMC6026950; doi:10.1002/1878-0261.12320)
Supplement: Supplementary file 7 — Fig. S7. Enlarged representation of Fig 2C, D. [file MOL2-12-1188-s007.zip]

Archive with 1 entries (1 files):
- Fig.S7_.tif
