# Supplementary material for: Targeting TWIST1 through loss of function inhibits tumorigenicity of human glioblastoma
Source: Mol Oncol. 2018 May 29;12(7):1188–202. doi: 10.1002/1878-0261.12320 (PMC6026950; doi:10.1002/1878-0261.12320)
Supplement: Supplementary file 11 — Table S3. List of differentially expressed genes regulated by TW in U87MG cells in vivo and in vitro. [file MOL2-12-1188-s011.xlsx]

## Sheet: U87
Table S3	List of differentially expressed genes regulated by TW in U87MG cells in vivo and in vitro.
in_vivo_specific_DEGs	log2FoldChange			Common_DEGs	log2FoldChange			in_vitro_specific_DEGs	log2FoldChange
SGCD	9.2146			OLFML3	3.86326			RPA4	4.79682
DCN	8.97223			COL10A1	6.24647			RP11-226M10.3	3.9998
BGN	8.76937			STRA6	5.35264			DYDC2	3.69433
THY1	8.47006			COL6A1	2.90931			RP11-48G14.3	3.65943
OLFM2	7.91033			BOC	3.23503			POLR3GL	3.28274
TENM2	7.43756			PRSS23	2.12907			ANO5	3.1264
CILP	7.3248			CHN1	2.11426			GALNT15	2.88273
RP11-334E6.12	7.10373			GABRG3	-3.50446			PCOLCE-AS1	2.86039
CCL2	6.85874			MAGEA1	8.85584			PRCAT47	2.72819
RCAN2	6.67859			ITGA6	-3.38635			PCOLCE	2.48593
CDX1	6.67395			PLXND1	3.50581			EFEMP1	2.38639
ZNF469	6.48852			FEZ1	-2.68354			RYR2	2.30626
CMKLR1	6.41928			KIAA0040	-3.63633			ZNF430	2.27943
LYVE1	6.40184			QPRT	3.55318			PKDCC	2.25242
CTD-2553C6.1	6.36858			HCLS1	5.97877			C1R	2.22498
KERA	6.32808			NNMT	4.23196			FAM49A	2.21137
LUM	6.29001			DIO2	5.37953			FAM216B	2.19271
LINC01614	6.26216			DKK3	5.25801			ZNF273	2.18
EPHA7	6.1736			ELMO1	3.25283			SLIT2	2.12903
SLC7A8	6.13009			MAGEA6	7.42083			DMKN	2.09509
LBH	6.08484			CD33	4.50394			ZNF138	2.0863
PKNOX2	6.07678			TXNIP	-2.71858			UNC5B	2.03961
BAHCC1	5.87974			COL5A3	6.00114			GPNMB	2.03873
CHRNA1	5.82392			IGDCC4	4.18189			HSBP1L1	2.03321
SYT7	5.78908			ZNF883	3.78613			MFAP4	1.99229
FIBIN	5.71149			NCAPD2	-2.06258			RP11-2E11.6	1.84201
LRRC15	5.70615			LINC01050	4.73931			SEMA3B	1.83533
C10orf128	5.54608			LRRC17	2.46109			MEST	1.80129
ADA	5.54132			PLEKHG3	-2.60076			SBSN	1.7686
GPRC5C	5.52391			HAS2	2.40219			GDPD5	1.76176
MMP28	5.49104			MEGF10	2.76637			EDA2R	1.74064
ERMN	5.48728			TIMP3	5.02881			H2AFV	1.70487
EMILIN1	5.46188			C1S	3.04801			APOE	1.70156
OGN	5.4442			DIRAS1	-2.4509			FRMD7	1.68331
TRAC	5.43476			AC021218.2	-2.50088			ARRDC4	1.65858
CNGA3	5.40167			TMEM98	3.08905			FZD4	1.65786
VCAM1	5.37931			CRISPLD1	3.00004			NMB	1.63808
PRF1	5.35119			CXCL8	2.38984			PDE10A	1.61874
NID1	5.32455							NHSL2	1.60256
IL7R	5.32305							RP4-536B24.2	1.59078
RP11-863P13.1	5.25065							PHIP	1.57733
ARHGDIB	5.21561							XCR1	1.56622
ADAMTS9	5.20995							SLC7A5	1.55852
RP11-426C22.4	5.15171							PROS1	1.55145
C3orf80	5.13708							ERV3-1	1.54976
AC107016.2	5.12764							LSAMP	1.54855
CYP26B1	5.089							PTPRF	1.53501
IL13RA2	5.05207							COL12A1	1.5211
GUCY1A3	4.96732							ABI3BP	1.51449
ABCA13	4.9522							EGR1	-1.50716
KRT79	4.94236							SRGN	-1.51388
KIAA1462	4.93804							LIF	-1.53084
S1PR3	4.93595							ADAMTS18	-1.53175
ITGA11	4.91629							PCAT19	-1.57872
PTPRS	4.90483							IGFN1	-1.57963
THSD1	4.87459							LONRF2	-1.59161
RP11-394O4.5	4.8659							RP11-392O17.1	-1.59417
MMP13	4.84774							CXCL5	-1.61729
TNFAIP6	4.8107							DOCK4	-1.63267
RP11-426C22.5	4.79786							PRSS3	-1.68702
SORCS2	4.76745							TMEM156	-1.71334
CCL26	4.76128							CXCL2	-1.71585
AC112721.2	4.75068							RP11-955H22.1	-1.73164
CD248	4.73989							PODXL	-1.7528
SEMA6B	4.67788							LRFN5	-1.76283
SUSD2	4.66137							SP140	-1.77479
MMP9	4.6311							TRAPPC1	-1.80122
RP11-588K22.2	4.6185							PI3	-1.80839
CH25H	4.5429							ANXA10	-1.81894
IGFBP7-AS1	4.47013							GPX3	-1.81904
GRIK2	4.46454							ICAM1	-1.83227
C11orf96	4.422							FAM196B	-1.97569
MIAT	4.40181							CXCL3	-1.99611
TLR4	4.39263							PAX8-AS1	-2.01024
PTK7	4.31933							GALNT9	-2.01404
KCNS3	4.28592							MMP3	-2.12529
POSTN	4.27418							BAMBI	-2.18004
RP11-863P13.3	4.26213							CSF2	-2.19979
IGFBP4	4.25852							ZNF608	-2.20332
IGFBP7	4.14516							KLHL13	-2.24021
NFATC2	4.13013							TEK	-2.28693
COL3A1	4.10423							RP13-895J2.3	-2.28825
BEGAIN	4.09173							SEPP1	-2.353
ISLR	4.08278							ZSWIM5	-2.38287
MRGPRF	4.07762							KCNAB3	-2.43331
MRVI1	4.07123							ELFN2	-2.43354
PXYLP1	4.06402							CCDC152	-2.44669
WISP1	4.0516							LCN9	-2.47078
GLT8D2	4.03476							SERPIND1	-2.56302
PLXDC1	4.0206							CSF3	-2.57113
JAKMIP2	3.98181							FPR2	-2.61128
HSPA12A	3.92182							MEIS1	-2.63023
FLRT2	3.87621							SERPINB2	-2.66477
PGF	3.81887							CNTROB	-2.79562
MRAS	3.76783							CXCL1	-3.16099
FOXS1	3.76322							SEMA6D	-3.39967
CDH23	3.76085							IL1B	-3.61898
MYL9	3.74629							ESM1	-4.4193
TSKU	3.70479							MMP1	-5.90285
PLEKHG4B	3.65203
PLAU	3.63564
AC073072.5	3.63353
CACNA2D3	3.61304
C10orf55	3.59582
AC007879.7	3.55767
MCTP2	3.53501
TMEM119	3.49681
GUCY1A2	3.48852
RHOJ	3.47434
NOTCH3	3.46858
REEP1	3.46257
COL4A1	3.43369
ADAMTS14	3.41384
RP11-270M14.5	3.40464
FBLN7	3.39589
BDKRB1	3.39228
PMEPA1	3.38427
IL11	3.38411
IL6	3.3784
ZFP90	3.33762
TMEM45A	3.33631
C8orf4	3.33047
SLC22A17	3.31971
TGFB3	3.28286
ADGRA2	3.28083
OTOGL	3.26585
TNFSF10	3.26461
TNFSF4	3.26095
RCN3	3.25131
RNF152	3.24475
ACTA2-AS1	3.19551
VSTM4	3.1752
SERPINE1	3.17515
SPHK1	3.15557
DAB2IP	3.13956
JUP	3.12259
MYO1D	3.11919
SNAI1	3.09587
ACTA2	3.09057
EMILIN2	3.05299
PAPSS2	3.04874
RP1-142L7.5	3.04863
SEZ6L2	3.03389
FAM132B	3.02771
EFNB1	3.00772
FBLIM1	3.00253
AC007879.5	2.9958
COL1A1	2.99159
RP11-597D13.9	2.98615
SERPINF1	2.98383
RP11-465L10.10	2.98293
WNT5A-AS1	2.96574
COL5A1	2.93102
PODNL1	2.92914
CYSLTR2	2.92564
ICAM5	2.92096
LAMA4	2.91952
CD40	2.91247
TSPAN9	2.91182
SFRP4	2.90764
MGP	2.90714
MDFI	2.90092
GAS6	2.90018
FAM26E	2.89708
SRPX2	2.89109
JAG1	2.8764
DGKI	2.84906
ZNF474	2.8452
ASPHD1	2.81663
SESN3	2.81111
FHL1	2.80651
NPTXR	2.79596
ACPP	2.79181
PDGFRB	2.78346
PLXNA4	2.76612
HAS1	2.75233
HBEGF	2.74273
RP11-103J8.1	2.73853
WNT5A	2.73833
PTPRE	2.73503
RP11-66B24.4	2.72494
SLC6A7	2.72299
IGFBP5	2.71929
CCR1	2.71164
SEL1L3	2.71152
FAP	2.70851
FHL3	2.70733
COL5A2	2.70354
FAM198B	2.69425
ALDH1A3	2.6934
CTD-3035K23.3	2.667
BDKRB2	2.66032
DIRAS3	2.65681
MXRA8	2.63479
PLXNA1	2.63063
ATP9A	2.62969
CACHD1	2.61488
MX2	2.60183
AC007750.5	2.59758
MRC2	2.58811
MSC	2.58664
RP11-57C13.3	2.58501
SLC29A3	2.57483
IL33	2.5718
LOXL2	2.57036
RNF157	2.56432
RFTN1	2.56019
MYO1B	2.5588
SRGAP3	2.55311
LOX	2.55104
WFDC1	2.54481
KIF21B	2.5406
CYP27C1	2.54006
HES1	2.53467
LINC01579	2.52817
TES	2.52694
SLC2A6	2.52292
AC007563.5	2.51532
RASSF9	2.51474
COL7A1	2.51121
CACNA1C	2.50913
DDAH1	2.50332
HIST1H4H	2.49741
EPSTI1	2.49435
S1PR2	2.49372
NBL1	2.49067
ADAMTS12	2.48376
AC020571.3	2.48246
PTHLH	2.47078
RP11-524D16__A.3	2.46908
FUCA1	2.46793
RP11-753H16.5	2.46554
SDC2	2.45318
RP11-177H13.2	2.45071
TRPA1	2.43817
ASPHD2	2.41346
SYNDIG1	2.41037
RCAN1	2.4071
KCNE4	2.4029
MYLK2	2.3988
CTHRC1	2.39813
LRRK1	2.39289
COL4A2	2.38904
GREB1	2.38417
SLC26A4	2.37731
MSC-AS1	2.37249
TNFSF9	2.37216
SLC16A4	2.37152
TGFBI	2.36321
MARCKSL1	2.35858
ITGA5	2.35177
COL6A2	2.35052
KREMEN1	2.35042
ELN	2.34987
AFP	2.34374
AC002480.3	2.34176
PIANP	2.33405
C12orf60	2.33038
PLAUR	2.32529
ARID5A	2.31779
GLUL	2.30376
PAPPA	2.30213
PCOLCE2	2.28123
ASIC1	2.27467
GPR137B	2.25669
TMEM54	2.24852
ENPP2	2.24307
SYNPO	2.242
BST1	2.23716
GPR68	2.22063
CSRNP1	2.21465
KCNN3	2.18881
MSRB3	2.18505
RP11-265D17.2	2.17844
TRIB1	2.17839
MMP14	2.1718
MIR143HG	2.17012
ACTG2	2.16749
PAPPA-AS1	2.16249
ARHGAP31	2.16111
F3	2.15073
MICAL2	2.14267
PLOD2	2.13708
AC017101.10	2.12925
HSPB8	2.12788
EGR2	2.12513
NUDT11	2.12451
SCUBE3	2.12173
HEY1	2.11173
ADAM19	2.10394
TMEM246	2.09332
F2RL1	2.07944
LINC00856	2.07323
SMCO4	2.06107
ULBP2	2.05644
KIAA1324	2.05076
SH3BP1	2.03842
LDLR	2.03822
HIST1H2BJ	2.03014
Z83844.1	2.00675
KCND1	2.00673
SH3TC2	-2.01665
PLD4	-2.0392
MAML3	-2.04131
KLF4	-2.04633
ZNF395	-2.07411
WI2-87327B8.2	-2.08736
METTL7A	-2.09024
NR0B1	-2.09319
LHX2	-2.10188
TMEM71	-2.11352
LINC00342	-2.13506
C10orf10	-2.14566
C6orf52	-2.15037
CHODL	-2.15491
LRRN4CL	-2.17472
FBXO43	-2.18204
RP11-284F21.10	-2.18805
CCNG2	-2.19863
SYNE3	-2.20906
CKB	-2.22355
PRRT2	-2.22364
GPM6A	-2.23635
FAM57B	-2.25856
KRT80	-2.26058
ARHGEF37	-2.2776
TNFSF13B	-2.29244
DHRS13	-2.31486
DDIT4L	-2.32301
CTC-564N23.2	-2.33509
NCAM1	-2.33601
CTB-79E8.2	-2.34848
EMCN	-2.3698
SOX5	-2.3798
EPB41L4B	-2.41632
ABCC3	-2.42469
ASS1	-2.43634
NEURL1B	-2.44506
PROX1	-2.4458
ZBED3-AS1	-2.4501
CLMN	-2.45018
RP11-20B24.4	-2.45343
PIFO	-2.45673
SLC2A12	-2.4961
ZBED3	-2.50493
PIK3IP1	-2.51792
FGF13	-2.54881
NOV	-2.55039
ARTN	-2.55362
ZIC2	-2.57599
CA9	-2.58169
RP11-846E15.4	-2.58401
APLN	-2.59188
PRKAR2B	-2.59605
RP5-1092A3.4	-2.62785
DENND3	-2.62842
PARD6A	-2.70734
ZNF385B	-2.71569
SPOCK3	-2.75161
ATOH8	-2.78358
CXADR	-2.80122
PSCA	-2.81357
RP11-521C20.3	-2.8151
ADCY8	-2.81874
BMF	-2.81941
NMU	-2.89705
CYSLTR1	-2.90292
TBC1D8	-2.92278
GLCCI1	-2.93694
PPARGC1A	-3.105
HMCN2	-3.12374
ILDR2	-3.16535
HIF3A	-3.19379
CLVS2	-3.25994
PLA2R1	-3.26225
IL6R	-3.26553
IGFBP3	-3.27036
NGEF	-3.44114
CHI3L1	-3.47325
RP11-160O5.1	-3.61959
TNFRSF11B	-3.62858
SEMA3D	-3.74337
ABCA3	-3.78066
PLIN1	-3.83236
KRT19	-4.15565
SEC14L5	-4.20198
PDK4	-4.28644
RPS6KA2	-4.38514
CHRDL1	-4.92876
HPGD	-5.02983
PPL	-5.98269
