# Supplementary material for: Targeting TWIST1 through loss of function inhibits tumorigenicity of human glioblastoma
Source: Mol Oncol. 2018 May 29;12(7):1188–202. doi: 10.1002/1878-0261.12320 (PMC6026950; doi:10.1002/1878-0261.12320)
Supplement: Supplementary file 12 — Table S4. List of genes in Gene ontology categories regulated by tumor microenvironment and by TW status. [file MOL2-12-1188-s012.xlsx]

## Sheet: Sheet1
Table S4
1:COL5A1
2:BGN
3:DCN
4:COL5A3
5:CCL2
6:ENPP2
7:SUSD2
8:LYVE1
9:TNFAIP6
10:POSTN
11:FBLN7
12:PCOLCE2
13:HBEGF
14:PGF
15:TNFSF13B
16:CHODL
17:SPOCK3
18:IL6R
19:IGFBP3
20:NOV
21:DAB2IP
22:TNFSF9
23:TNFSF10
24:TNFSF4
25:IL33
26:CCL26
27:CXCL8|IL8
28:IL11
29:IL6
30:TGFB3
31:JAG1
32:OGN
33:ITGA6
34:WISP1
35:IGFBP7
36:IGFBP4
37:IGFBP5
38:COL3A1
39:COL1A1
40:COL4A1
41:IL7R
42:COL6A1
43:PDGFRB
44:CHI3L1
45:PLA2R1
46:ZFP90
47:MMP9
48:PAPPA
49:MMP28
50:MMP14
51:MMP13
52:FAP
53:ADAMTS9
54:ADAMTS14
55:ADAM19
56:ADAMTS12
57:TGFBI
58:ITGA5
59:THY1
60:VCAM1
61:ITGA11
62:LUM
63:MGP
64:LAMA4
65:EMILIN2
66:EMILIN1
67:ELN
68:COL6A2
69:COL4A2
70:COL5A2
71:TNFRSF11B
72:PLXND1
73:PLXNA1
74:PLXNA4
75:MRC2
76:FUCA1
77:CD248
78:CD33
79:ARTN
80:FGF13
81:SERPINE1
82:LDLR
83:BDKRB2
84:F3
